# Supplementary material for: Influence of Alloying Elements on the Mechanical Properties of Anodized Aluminum and on the Adhesion of Copper Metallization
Source: Materials (Basel). 2021 Nov 19;14(22):7028. doi: 10.3390/ma14227028 (PMC8624961; doi:10.3390/ma14227028)
Supplement: Supplementary file 1 [file materials-14-07028-s001.zip]

Archive with 1 entries (1 files):
- materials-1445985-supplementary.pdf
